# Supplementary material for: The Effect of Sorafenib, Tadalafil and Macitentan Treatments on Thyroxin-Induced Hemodynamic Changes and Cardiac Abnormalities
Source: PLoS One. 2016 Apr 15;11(4):e0153694. doi: 10.1371/journal.pone.0153694 (PMC4833287; doi:10.1371/journal.pone.0153694)
Supplement: S1 Table — (XLSX) [file pone.0153694.s001.xlsx]

## Sheet: BP Data
	DBP		IP	500µg/IP	10% IP	10 mg/IP	1 mg/IP	4 mg/Oral	oral	30 mg/Oral	100 mg/Oral
			V	T4	DMSO	Sora	Tad	Tad	CMC	MACITEN	MACITEN
		1	104	106.7	131.43	112.33	118.25	107.5	108.5	109.17	115.5
		2	79.63	109.63	113.29	115	116.86	111	111.67	106.17	125.83
		3	40.29	107.14	111.6	84.5	114.4	101.43	111	115.63	115.33
		4	80.5	93.14	122.75	90	109	115.29	120.45	123.25	117.6
		5	115	109.6	111.71	116.67	108	86.29	127.8	107.8	122.8
		6	100.83	115	106.67	103.11	107.25	101.83	130.6	116.56	120.16
		7	112	109		77.25	106	113.38	112.5	122	128.33
		8	100.33	116.22		120.2		83.2	120.17	131.33	119.11
		9	117.17	110.25		112			123.83	95.2
		10	79.2	75.8		111.67			126	131.71
		11	98.14	100		139.38
		12		127		129.14
		13		87.5		137.71
		14		109
		15		110.67
		16		123.33
		17		116.5
		18		120.75
		19		104.6
		20		113
		21		110.67
		22		122.63
	SBP		IP	500µg/IP	10% IP	10 mg/IP	1 mg/IP	4 mg/Oral	oral	30 mg/Oral	100 mg/Oral
			V	T4	DMSO	Sora	Tad	Tad	CMC	MACITEN	MACITEN
		1	132.71	138.2	161.71	144.56	151.5	138	137.83	138.83	143.25
		2	106.75	134.88	144.86	147.4	148.57	139.83	145.67	137.33	154.5
		3	64.71	139.71	140.8	119.67	145.4	133.14	145.6	152.5	145
		4	117.75	133	152.88	139.4	144.2	143.43	153.73	159.5	145.2
		5	150	142	142.86	150.83	139	119.57	156.2	139.8	149
		6	126.33	150.75	140.17	148	140	134.33	163.8	147.11	154.5
		7	138.86	152.25		125.38	139.6	138.63	148.75	152.67	154.33
		8	132.5	150.67		163.4		111	152.67	161	147.67
		9	143	145		151.29			151.17	130.4
		10	105.2	109.6		146			157	161.29
		11	128.71	139.2		167.5
		12		158.67		165.42
		13		122.5		172
		14		145.6
		15		139.33
		16		155
		17		155
		18		159.13
		19		143.8
		20		140.75
		21		151
		22		152.25
	MAP		IP	500µg/IP	10% IP	10 mg/IP	1 mg/IP	4 mg/Oral	oral	30 mg/Oral	100 mg/Oral
			V	T4	DMSO	Sora	Tad	Tad	CMC	MACITEN	MACITEN
		1	113.14	116.9	141	122.78	128.75	117.33	117.92	118.5	124.25
		2	88.5	117.5	123.57	125.4	127	120.3	122.67	116.33	135.17
		3	48	117.71	120.8	95.83	124.4	111.71	122.4	127.5	124.83
		4	92.5	106	132.5	106.2	120.6	124.14	131.36	134.75	126.4
		5	126.4	120	121.71	127.67	118.22	97.29	136.8	118.2	131.4
		6	109.17	126.5	117.67	117.67	118	112.5	141.2	126.33	131.3
		7	102.57	123.25		93	116.8	121.5	124.38	131.67	136.67
		8	110.5	127.33		134.4		92.2	130.67	140.67	128.33
		9	125.33	121.5		124.71			132.5	106.6
		10	87.4	86.6		122.83			136	141.29
		11	108	112.6		148.25
		12		137.33		140.86
		13		98.75		149
		14		120.8
		15		119.83
		16		133.5
		17		128.83
		18		133.25
		19		117.3
		20		122
		21		123.67
		22		132.25
