# Supplementary material for: The Effect of Sorafenib, Tadalafil and Macitentan Treatments on Thyroxin-Induced Hemodynamic Changes and Cardiac Abnormalities
Source: PLoS One. 2016 Apr 15;11(4):e0153694. doi: 10.1371/journal.pone.0153694 (PMC4833287; doi:10.1371/journal.pone.0153694)
Supplement: S2 Table — (XLSX) [file pone.0153694.s002.xlsx]

## Sheet: Basic ECG Data
			PR(ms)
IP	500µg/IP	10% IP	10 mg/IP	1 mg/IP	4 mg/Oral	oral	30 mg/Oral	100 mg/Oral
V	T4	DMSO	Sora	Tad	Tad	CMC	MACITEN	MACITEN
22.5	23.2	23.9	22.4	21	24.8	20.1	23.9	15.4
24.9	22.6	21.7	24.8	19.5	16.6	23.8	21	20
24.9	26.7	22.3	18.3	23.5	19.5	25.2	17.5	17.4
18.8	24.6	29.5	25.6	26.6	26.3	25.5	28	25
23.6	24.8	21.5	23.2	21.9	19.2	25.1	23	22.1
27.1	28	18.4	27.2	24.9	16.1	25.1	20.4	25.9
22.8	22.6		22.5	23.6	22.6	26.1	24.2	23.8
	21.6		22.6		19	26.1	17.7
	20.2		24.5			24.1	29.6
	25.7					21.3
	23.9
	24.8
			QRS(ms)
IP	500µg/IP	10% IP	10 mg/IP	1 mg/IP	4 mg/Oral	oral	30 mg/Oral	100 mg/Oral
V	T4	DMSO	Sora	Tad	Tad	CMC	MACITEN	MACITEN
8.8	10.8	9.9	9.3	9.8	8.2	7.6	11.3	11.9
11.9	9.8	7.7	11.5	11.5	10.4	11.3	12.4	10.1
10.5	11.4	8.2	12.2	11.2	10.3	10.9	11.4	12.3
10.2	13.3	12.6	11.8	11	8.7	13.5	9.1	10.1
11	10.9	9	10.2	11	12.8	9.4	10.2	10.6
11.9	12.6	11.1	10.8	12.6	13.3	10.7	11.2	7.9
11.7	10.5		11	13.1	8.8	8.3	7.7	11.8
	9.7		12.8		9.9	12.2	8.3
	13.6		8.1			9.8	11.3
	7.3					10.2
	10.6
	8.2
				QT(ms)
IP	500µg/IP	10% IP	10 mg/IP	1 mg/IP	4 mg/Oral	oral	30 mg/Oral	100 mg/Oral
V	T4	DMSO	Sora	Tad	Tad	CMC	MACITEN	MACITEN
39.2	41.8	41.2	45.1	38.4	41.6	44.6	43.3	42.7
47.9	41.3	35	42.9	41.3	37.6	39.6	39.7	40.3
42.8	47.4	38.7	47	44.3	44.4	41.8	41.1	52
40	50.4	50.8	43.1	41.4	40.3	45	41.6	40.6
41	41.6	43	37.2	42.1	44.8	42.3	42.7	41.4
46.6	44.6	45.1	43.3	44.3	43.9	41.2	51	43.1
46.8	43.5		42.7	41.9	37.3	40.4	35.6	41.1
	37.1		41.3		38.7	45.1	42.4
	41.1		37.2			38.3	47.9
	34.2					39.5
	42.6
	39.4
