# Supplementary material for: The Effect of Sorafenib, Tadalafil and Macitentan Treatments on Thyroxin-Induced Hemodynamic Changes and Cardiac Abnormalities
Source: PLoS One. 2016 Apr 15;11(4):e0153694. doi: 10.1371/journal.pone.0153694 (PMC4833287; doi:10.1371/journal.pone.0153694)
Supplement: S3 Table — (XLSX) [file pone.0153694.s003.xlsx]

## Sheet: Sheet1
EF												FS
Vehicle	T4	DMSO 10%	Sora	Tada 1mg	Tad 4mg	CMC	Mac 30mg	Mac100mg				Vehicle	T4	DMSO 10%	Sora	Tada 1mg	Tad 4mg	CMC	Mac 30mg	Mac100mg
69.45	77.72	60.78	51.11	66.02	48.79	56.56	55.13	59.08				38.58	45.4	32.16	26	35.9	24.55	29.19	28.53	31.21
70.56	61.98	56.93	56.46	74.32	49.88	66	60.44	61.4				39.41	32.83	29.57	29.1	42.3	25.34	36.34	31.94	32.78
80.34	52.11	63.15	54.92	69.31	48.88	48.05	45.34	55.95				48.45	26.4	33.98	28.09	38.62	24.64	24.2	22.56	29.05
68.14	62.62	55.61	45.91	69.77	48.63	50.37	62.67	57.23				37.46	33.19	28.67	22.46	38.91	24.32	25.34	33.64	29.58
66.55	61.8	45.38	51.39	70.65	67.4	63.16	62.86	50.51				36.39	32.91	22.05	25.99	39.67	37.08	33.74	33.46	25.49
71.2	66.25	54.93	53.1	55.88	58.29	52.61	61.37	65.43				40.02	36.08	28.39	26.7	28.98	30.47	26.62	32.4	35.43
66.01	68.08	57.68	60.19	55.06	59.1	54.96	54.57	65.52				35.53	37.36	29.95	31.4	28.21	31.07	28.34	28.08	35.47
66.18	60.32	51.54	79.63	67.29	52.15	60.09	66.91	59.52				36.01	31.83	26.07	47.21	37.03	26.74	31.37	36.33	31.21
65.32	42.3	51.43	52.3	65.24		51.2	57.9					35.1	20.56	26.07	26.49	35.65		25.81	30.13
71.41	50.61	55.56	51.51	52.64		53.16	41.51					40.02	25.42	28.58	26	26.82		27.15	20.06
58.14	50.85	55.79	45.58	55.22								30.38	25.63	29.08	22.46	28.4
65.31	54.2	64.51	50.11	49.57								35.48	27.81	34.97	25.32	24.99
59.93	58.08	57.92	53.87	54.52								31.37	30.31	30.18	27.47	28.1
66.8	45.12	57.29		64.44								36.61	22.28	29.69		34.75
74.19	46.07			64.15								42.43	22.65			34.57
65.68	47.65			47.72								35.54	23.93			23.84
69.42	57.8			59.63								38.57	29.94			31.39
71.01	59.32			60.24								39.6	31.11			32.11
68.66	47.36			65.98								37.84	23.41			35.98
65.97	48.54			54.98								35.78	24.12			28.37
68.44	59.08			53.61								37.45	30.89			27.45
68.41	55.85			45.75								37.7	28.9			22.81
	58.77												30.67
	55.22												28.41
	59.93												31.46
	53.55												27.1
	53.26												27.09
	55.17												28.44
	59.84												31.55
	32.79												15.52
	52.42												26.62
	49.62												24.89
	49.67												24.91
	56.67												29.42
LV MASS												LV Ratio
Vehicle	T4	DMSO 10%	Sora	Tada 1mg	Tad 4mg	CMC	Mac 30mg	Mac100mg				Vehicle	T4	DMSO 10%	Sora	Tada 1mg	Tad 4mg	CMC	Mac 30mg	Mac100mg
140	168.6	132.42	158.2	109.66	130.35	136.34	191.18	159.25				4.64345	5.16861	4.44362	5.63993	4.066	4.44881	4.75052	6.56976	5.45377
90.99	114	149.84	145.57	114.87	211.47	183.52	154.46	171.03				3.29555	3.81271	5.24466	6.43261	4.50294	7.1226	6.72234	6.25851	5.91595
99.65	96.19	141.37	121.62	183.93	181.79	162.96	167.07	133				3.53369	3.70532	4.41781	4.90799	6.69323	6.02752	5.25677	6.30929	4.56574
100.18	119.48	126.92	93.66	129.02	172.19	136.5	175.3	153.96				3.45448	4.39588	4.23632	4.44518	4.67464	6.24329	4.94565	6.33996	5.64576
113.99	148.16	151.88	158.35	144.33	153.97	147.97	124.69	151.36				3.98288	4.64451	5.3973	6.2098	5.6269	5.91965	4.91922	4.05364	5.0639
117.08	119.18	165.38	95.18	134.36	213.17	171.67	129.56	140.16				4.24049	4.10966	5.04977	4.38618	5.43968	6.52694	5.91966	4.81636	4.70336
89.59	131.72	174.95	117.93	168.48	137	181.75	140.35	142.21				3.32184	4.50479	6.03276	4.97595	5.86017	4.46691	6.23285	4.92456	4.94128
87.45	114.64	227.06	132.48	169.15	176.44	125.08	131.59	142.76				3.25941	4.542	6.54163	6.52611	5.88757	5.43394	4.70226	4.58023	5.2293
75.71	156.15	144.52	166.33	156.43		171.6	133.37					2.76314	4.94146	5.57992	6.52275	4.95816		5.95213	5.71422
109	164.96	168.69	170.85	131.85		157.94	153.21					3.41158	5.22356	6.20869	5.89138	5.03052		5.78535	6.10885
125.37	197.66	216.8	199.86	159.19								4.19017	5.83929	7.77618	6.993	4.68895
108.7	156	149.01	160.69	157.48								3.46509	4.91493	5.57047	5.05314	5.30236
98.32	141.44	162	200.18	178.49								3.68102	4.31483	5.58043	6.76284	6.00168
127.43	142.69	167.68		143.31								4.43389	5.3362	5.92509		4.88446
96.17	232.09			180.34								3.66641	6.71362			5.80618
104.54	157.67			182.63								3.90658	5.02935			6.35014
113.6	177.98			152.26								4.22305	5.42457			6.05648
141.3	136.33			140.22								4.85567	5.16011			5.15515
120.96	151.08			129.51								4.42753	5.981			4.51884
128.47	170.12			167.7								4.10447	6.63753			5.6313
107.23	110.33			99.92								4.01912	4.5366			3.88039
132.64	218.26			183.01								4.73376	7.09558			6.1454
	146.05												4.82332
	138.99												4.69085
	117.61												3.94003
	106.58												4.07728
	169.07												6.00391
	154.39												5.92896
	150.38												5.40935
	189.29												6.81389
	138.44												4.84056
	101.77												3.79032
	118.3												5.26714
	175.96												5.6853
