# Supplementary material for: The Effect of Sorafenib, Tadalafil and Macitentan Treatments on Thyroxin-Induced Hemodynamic Changes and Cardiac Abnormalities
Source: PLoS One. 2016 Apr 15;11(4):e0153694. doi: 10.1371/journal.pone.0153694 (PMC4833287; doi:10.1371/journal.pone.0153694)
Supplement: S4 Table — (XLSX) [file pone.0153694.s004.xlsx]

## Sheet: Sheet1
				HEART RATE_ Tail Cuff														HR(bpm)_ECG
														IP	500µg/IP	10% IP	10 mg/IP	1 mg/IP	4 mg/Oral	oral	30 mg/Oral	100 mg/Oral
		Vehicle	T4	DMSO 10%	Sora	Tada 1mg	Tad 4mg	CMC	Mac 30mg	Mac100mg				Vehicle	T4	DMSO	Sora	Tad	Tad	CMC	MACITEN	MACITEN
	1	772	721	760	788	729	689	700	694	651			1	782	745	731	645	774	699	738	679	680
	2	716	699	716	687	650	662	734	764	669			2	675	755	714	706	772	701	777	802	708
	3	747	747	691	680	763	656	738	620	733			3	707	598	658	694	674	706	759	790	654
	4	685	714	648	705	733	672	658	623	672			4	699	583	610	682	688	690	733	728	725
	5	721	709	719	678	707	763	622	683	622			5	760	781	627	799	710	703	726	736	691
	6	804	764	700	730	718	783	649	648	690			6	650	629	672	695	659	687	688	659	735
	7	666	681		658	683	732	682	594	637			7	616	694		714	742	750	765	587	687
	8	712	634		711		699	712	633	610			8		753		751		712	617	764
	9	801	789		690			687	647				9		628		710			701	600
	10	791	558		723			668	786				10		755					778
	11		686		737								11		783
	12		768		589								12		777
	13		669		704
	14		723
	15		751
	16		695
	17		634
	18		797
	19		686
	20		707
	21		608
				HEART RATE_Echocardiography
		Vehicle	T4	DMSO 10%	Sora	Tada 1mg	Tad 4mg	CMC	Mac 30mg	Mac100mg
	1	451.905	580.299	549.424	591.027	579.754	612.122	622.317	582.493	592.863
	2	466.909	487.581	581.041	586.609	466.067	640.773	585.517	610.738	611.552
	3	427.496	521.419	529.34	595.56	453.17	613.072	616.887	568.072	603.494
	4	432.114	463.602	557.84	550.635	574.44	647.029	623.188	559.415	593.011
	5	433.559	526.732	568.199	602.029	487.104	523.478	536.818	570.151	584.457
	6	453.081	564.045	556.056	601.903	581.879	628.493	611.4	551.764	595.758
	7	423.679	502.874	422.901	580.076	575.557	601.503	576.393	578.104	545.182
	8	462.384	535.97	564.599	548.571	579.492	619.468	603.869	517.522	556.754
	9	426.039	491.504	604.069	594.446	471.117		584.277	556.127
	10	491.215	547.922	613.264	627.833	528.974		560.983	585.962
	11	500.958	577.729	584.143	656.367	537.716
	12	480.535	561.465	478.507	648.553	568.865
	13	509.727	504.533	552.145	620.318	531.48
	14	557.722	553.882	622.181		527.893
	15	509.537	599.242			564.134
	16	473.015	611.345			555.016
	17	481.066	527.313			593.466
	18	522.245	541.606			612.23
	19	403.621	636.762			577.751
	20	490.426	631.55			600.133
	21	535.556	593.42			589.133
	22	542.064	595.831			573.55
	23		612.9
	24		603.787
	25		613.912
	26		587.768
	27		617.367
	28		600.333
	29		571.058
	30		560.48
	31		647.826
	32		639.081
	33		695.029
	34		638.704
