# Supplementary material for: The Effect of Sorafenib, Tadalafil and Macitentan Treatments on Thyroxin-Induced Hemodynamic Changes and Cardiac Abnormalities
Source: PLoS One. 2016 Apr 15;11(4):e0153694. doi: 10.1371/journal.pone.0153694 (PMC4833287; doi:10.1371/journal.pone.0153694)
Supplement: S5 Table — (XLSX) [file pone.0153694.s005.xlsx]

## Sheet: Sheet1
	Final Body WT
	Vehicle	T4	DMSO 10%	Sora	Tada 1mg	Tad 4mg	CMC	Mac 30mg	Mac100mg
	27.61	29.9	29.8	28.05	25.51	29.3	28.7	29.1	29.2
	28.2	25.96	28.57	22.63	27.48	29.69	27.3	24.68	28.91
	29	27.18	32	24.78	27.6	30.16	31	26.48	29.13
	28.62	31.9	29.96	21.07	25.65	27.58	27.6	27.65	27.27
	27.61	29.24	28.14	25.5	24.7	26.01	30.08	30.76	29.89
	26.97	25.25	32.75	21.7	28.75	32.66	29	26.9	29.8
	26.83	31.6	29	23.7	28.73	30.67	29.16	28.5	28.78
	27.4	31.58	34.71	20.3	31.55	32.47	26.6	28.73	27.3
	31.95	33.85	25.9	25.5	26.21		28.83	23.34
	29.92	31.74	27.17	29	33.95		27.3	25.08
	31.37	32.78	27.88	28.58	29.7
	26.71	26.74	26.75	31.8	29.74
	28.74	34.57	29.03	29.6	29.34
	26.23	31.35	28.3		31.06
	26.76	32.81			28.76
	26.9	26.42			25.14
	29.1	25.26			27.2
	27.32	25.63			28.66
	31.3	24.32			29.78
	26.68	30.76			25.75
	28.02	30.28			29.78
		29.63
		29.85
		26.14
		28.16
		26.04
		27.8
		27.78
		22.46
		26.85
		28.6
		30.95
		28.86
	Heart weight
	Vehicle	T4	DMSO 10%	Sora	Tada 1mg	Tad 4mg	CMC	Mac 30mg	Mac100mg
	0.1297	0.1616	0.1876	0.1909	0.1756	0.1669	0.18	0.1725	0.1782
	0.1297	0.1461	0.1643	0.1438	0.1704	0.1618	0.16	0.15	0.1666
	0.1341	0.1786	0.1938	0.1827	0.1892	0.1823	0.1841	0.1728	0.182
	0.1453	0.1822	0.1859	0.1315	0.1595	0.1577	0.171	0.1708	0.166
	0.1224	0.1841	0.1626	0.178	0.1621	0.1539	0.1629	0.1868	0.1776
	0.1221	0.1642	0.1961	0.1411	0.1927	0.1866	0.1571	0.1648	0.1689
	0.1269	0.1747	0.1792	0.1461	0.1802	0.1807	0.2223	0.1661	0.1699
	0.1178	0.1875	0.206	0.1466	0.1979	0.2038	0.1504	0.1636	0.167
	0.1422	0.1836	0.1516	0.1827	0.163		0.1687	0.1513
	0.1417	0.2012	0.1462	0.1618	0.1966		0.1589	0.1687
	0.1324	0.1833	0.2173	0.1637	0.1841
	0.1281	0.1671	0.1513	0.178	0.2006
	0.1431	0.1876	0.1892	0.1812	0.1791
	0.1296	0.1722	0.1802		0.196
	0.1236	0.1926			0.1694
	0.1317	0.1668			0.1502
	0.1325	0.1447			0.1525
	0.1292	0.1569			0.1572
	0.1437	0.1463			0.187
	0.1226	0.1822			0.1583
	0.1296	0.1803			0.1767
		0.181
		0.1783
		0.1591
		0.1623
		0.1838
		0.1535
		0.1775
		0.1403
		0.1568
		0.1966
		0.1964
		0.1815
	Heart weight/body weight
	Vehicle	T4	DMSO 10%	Sora	Tada 1mg	Tad 4mg	CMC	Mac 30mg	Mac100mg
	4.69757	5.40468	6.2953	6.8057	6.88358	5.69625	6.27178	5.92784	6.10274
	4.59929	5.62789	5.75079	6.3544	6.20087	5.44965	5.86081	6.0778	5.76271
	4.62414	6.57101	6.05625	7.37288	6.85507	6.04443	5.93871	6.52568	6.24785
	5.07687	5.7116	6.20494	6.2411	6.21832	5.71791	6.19565	6.17722	6.08728
	4.43318	6.29617	5.77825	6.98039	6.56275	5.91696	5.41556	6.07282	5.94179
	4.52725	6.50297	5.98779	6.5023	6.70261	5.71341	5.41724	6.12639	5.66779
	4.72978	5.52848	6.17931	6.16456	6.27219	5.89175	7.62346	5.82807	5.90341
	4.29927	5.9373	5.93489	7.22167	6.27258	6.27656	5.65414	5.6944	6.11722
	4.4507	5.42393	5.85328	7.16471	6.219		5.85154	6.48243
	4.73596	6.339	5.38093	5.57931	5.79087		5.82051	6.72648
	4.22059	5.59182	7.79412	5.72778	6.19865
	4.79596	6.24907	5.65607	5.59748	6.74512
	4.97912	5.42667	6.5174	6.12162	6.10429
	4.94091	5.49282	6.36749		6.31037
	4.61883	5.87016			5.89013
	4.89591	6.3134			5.97454
	4.55326	5.72842			5.60662
	4.72914	6.12173			5.485
	4.59105	6.01562			6.27938
	4.5952	5.92328			6.14757
	4.62527	5.95443			5.93351
		6.10867
		5.9732
		6.08646
		5.76349
		7.05837
		5.52158
		6.38949
		6.24666
		5.83985
		6.87413
		6.34572
		6.28898
