# Supplementary material for: The Effect of Sorafenib, Tadalafil and Macitentan Treatments on Thyroxin-Induced Hemodynamic Changes and Cardiac Abnormalities
Source: PLoS One. 2016 Apr 15;11(4):e0153694. doi: 10.1371/journal.pone.0153694 (PMC4833287; doi:10.1371/journal.pone.0153694)
Supplement: S6 Table — (XLSX) [file pone.0153694.s006.xlsx]

## Sheet: CSA
Width
Vehicle	T4	DMSO 10%	Sora	Tada 1mg	Tad 4mg	CMC	Mac 30mg	Mac100mg
0.38	0.4	0.45	0.3	0.42	0.35	0.39	0.3	0.45
0.225	0.4	0.45	0.3	0.4	0.3	0.2	0.45	0.25
0.2	0.2	0.6	0.2	0.65	0.3	0.3	0.25	0.4
0.3	0.45	0.5	0.4	0.45	0.25	0.25	0.25	0.3
0.35	0.5	0.4	0.3	0.45	0.25	0.35	0.35	0.2
0.55	0.4	0.3	0.3	0.4	0.3	0.35	0.25	0.25
0.35	0.4	0.35	0.35	0.3	0.5	0.35	0.3	0.3
0.25	0.15	0.3	0.3	0.3	0.3	0.2	0.25
0.3	0.55	0.3	0.3	0.3
0.35	0.35	0.15		0.2
0.35	0.45
0.3	0.45
	0.35
	0.5
	0.35
Thickness
Vehicle	T4	DMSO 10%	Sora	Tada 1mg	Tad 4mg	CMC	Mac 30mg	Mac100mg
0.3	0.26	0.3	0.2	0.28	0.23	0.25	0.2	0.3
0.15	0.26	0.3	0.2	0.26	0.2	0.13	0.3	0.16
0.13	0.13	0.4	0.13	0.43	0.2	0.2	0.16	0.23
0.2	0.3	0.33	0.26	0.3	0.16	0.13	0.13	0.2
0.23	0.3	0.26	0.2	0.3	0.16	0.23	0.23	0.13
0.36	0.26	0.2	0.2	0.26	0.2	0.23	0.13	0.16
0.23	0.26	0.23	0.23	0.2	0.33	0.23	0.2	0.2
0.16	0.1	0.2	0.2	0.2	0.2	0.13	0.13
0.2	0.36	0.2	0.2	0.2
0.23	0.23	0.1		0.13
0.23	0.23
0.1437	0.3
	0.23
	0.33
	0.23
Length
Vehicle	T4	DMSO 10%	Sora	Tada 1mg	Tad 4mg	CMC	Mac 30mg	Mac100mg
0.9	1	0.5	1.15	1.5	0.75	0.16	0.75	0.75
0.85	1	0.85	0.9	0.65	0.5	0.8	0.65	0.45
0.23	0.2	1.4	0.9	1.55	1.25	0.75	0.6	0.75
1	1.4	0.8	1.1	0.65	1.25	0.5	0.5	0.75
1	0.95	0.75	1	0.8	0.75	0.35	0.5	0.4
1.25	0.6	0.5	0.6	0.65	0.75	1	0.5	1.25
0.85	0.7	0.5	0.5	0.4	1	0.75	0.5	0.9
1	0.3	1	0.75	0.5	1	1.5	0.6
0.5	0.6	0.5	0.5	0.55
0.75	0.85	0.25		0.65
1.35	1
1.25	0.85
	0.5
	0.8
	0.6

## Sheet: FDev
	Vehicle	T4	DMSO 10%	Sora	Tada 1mg	Tad 4mg	CMC	Mac 30mg	Mac100mg
	4.865	6.671	9.229	10.818	18.006	14.38	9.574	18.775	11.264
	18.126	24.796	16.68	10.424	12.446	25.655	37.302	7.202	16.972
	6.552	4.495	14.822	40.841	6.041	14.859	36.577	6.03	10.407
	10.403	13.456	9.894	20.313	4.697	33.074	8.379	18.976	19.231
	13.741	12.973	18.268	10.154	6.033	29.842	11.538	12.99	25.537
	8.038	12.398	9.968	9.471	11.167	14.175	15.029	14.27	30.619
	8.773	8.991	5.159	6.055	4.559	15.109	23.385	25.842	15.77
	29.282	13.843	23.003	19.335	20.543	20.744	47.153	26.016
	8.351	11.743	9.16	4.621	15.232
	20.543	5.422	28.018		25.059
	14.349	11.697
	21.055	6.18
		6.132
		13.602
		9.839

## Sheet: TTP-RT50
	TTP(ms)
	V	T4	DMSO 10%	Sora	Tada 1mg	Tad 4mg	CMC	Mac 30mg	Mac100mg
	44	35	41	40	41	42	39	35	40
	46	45	39	33	42	40	37	39	39
	43	35	45	54	41	39	41	36	38
	55	43	41	50	41	41	42	43	38
	54	44	33	43	44	41	40	37	38
	54	44	41	43	39	36	37	43	39
	49	42	37	66	35	44	40	43	36
	40	36	38	38	49	43	39	37
	47	42	33	31	37
	49	37	36		40
	49	42
	54	46
		40
		41
		38
	RT50%
	V	T4	DMSO 10%	Sora	Tada 1mg	Tad 4mg	CMC	Mac 30mg	Mac100mg
	26	16	20	18	17	16	18	18	17
	20	20	18	16	17	17	16	16	18
	24	19	20	25	21	16	17	19	20
	24	17	18	20	18	15	19	16	16
	24	17	17	28	13	17	21	15	15
	23	19	19	22	23	14	13	17	13
	24	19	22	32	21	17	14	15	15
	19	19	18	16	14	15	14	15
	24	19	13	18	13
	21	15	17
	19	16	19
	24	16
		21
		19
		20

## Sheet: Force Frequency
	6 Hz
	Vehicle	T4	DMSO 10%	Sora	Tada 1mg	Tad 4mg	CMC	Mac 30mg	Mac100mg
	1.0851	1.07885	0.889154	0.908024	0.728146	0.944159	1.06821	0.923835	0.878196
	1.31502	0.7623	0.731115	1.60236	0.754058	0.919236	1.0359	0.832547	0.961584
	1.23352	1.01068	0.785724	0.740041	0.68482	0.969312	0.848156	1.07745	0.9091
	0.866577	0.78099	0.766929	0.818097	0.962742	0.887223	0.98174	1.07863	0.934273
	0.862455	0.834502	0.910992	1.02866	1.10078	0.920816	0.929017	1.05112	1.10115
	0.88517	0.920955	1.10604	0.92778	0.919674	0.97806	0.948633	0.750666	0.961397
	1.0106	0.982649	1.07482	0.755078	1.0136	0.76557	0.866581	0.982354	1.07096
	0.94693	1.02398	0.88558	1.45658	1.01129	0.98602	0.969588	1.08821
	1.17627	0.841693	1.03843	1.02705	1.10609
	1.01129	1.01992	0.952673		0.977094
	1.40797	0.863811
	1.29233	1.00744
		0.931996
		0.856492
		0.938815
	8 Hz
	Vehicle	T4	DMSO 10%	Sora	Tada 1mg	Tad 4mg	CMC	Mac 30mg	Mac100mg
	1.363	1.17928	0.795427	0.766223	0.625347	0.83032	1.06821	0.876378	0.81685
	1.68697	0.627279	0.704556	1.38363	0.640688	0.828766	0.952549	0.797973	1
	1.47436	0.936151	0.59351	0.640508	0.6244	0.808937	0.870246	1.04643	0.784376
	0.918293	0.727631	0.632909	0.719835	0.839259	0.78666	0.767037	1.00606	0.836202
	1.0631	0.670932	0.921502	0.95716	0.891596	0.802058	0.771104	0.964357	1.015
	0.933566	0.817713	1.04153	0.739521	0.981732	0.887407	0.876638	0.520112	0.857866
	1.02998	0.817818	1.31731	0.798514	0.849967	0.643391	0.723926	0.88213	0.724096
	0.895977	1.01199	0.814416	1.32366	1.00078	0.836145	0.942209	1.01176
	1.35984	0.733203	1.0905	0.829691	0.808167
	1.00078	0.971413	0.949711		0.868311
	1.28741	0.760622
	1.08269	0.849515
		0.901826
		0.739597
		0.767659
	10 Hz
	Vehicle	T4	DMSO 10%	Sora	Tada 1mg	Tad 4mg	CMC	Mac 30mg	Mac100mg
	1.45057	1.13446	0.640698	0.653263	0.5326	0.708901	0.973992	0.77486	0.675426
	1.55081	0.525569	0.596882	1.16299	0.485136	0.710856	0.83462	0.668842	0.879154
	1.60577	0.882981	0.461071	0.559707	0.545605	0.748906	0.720671	0.897015	0.628519
	0.872537	0.574985	0.503436	0.565598	0.684267	0.628772	0.602697	0.875	0.685352
	0.903864	0.546982	0.845577	0.753102	0.708437	0.699987	0.685387	0.806159	0.863296
	0.858547	0.681804	0.790028	0.575441	0.81902	0.706102	0.762592	0.587176	0.790849
	1.07227	0.696808	1.17058	0.50768	0.722746	0.526706	0.673038	0.753812	0.939569
	0.820607	0.886224	0.717993	1.12966	0.775933	0.663324	0.773843	0.852937
	1.31278	0.572171	0.909498	0.892448	0.608128
	0.775933	0.740686	0.88461		0.757652
	1.08614	0.633838
	0.863168	0.783981
		0.989889
		0.576753
		0.51489
	12 Hz
	Vehicle	T4	DMSO 10%	Sora	Tada 1mg	Tad 4mg	CMC	Mac 30mg	Mac100mg
	1.33834	0.960576	0.524976	0.524866	0.402255	0.611196	0.863693	0.690972	0.553533
	1.32522	0.445999	0.46217	0.974098	0.392897	0.591269	0.666667	0.534574	0.714294
	1.63492	0.765962	0.368776	0.516393	0.501573	0.679184	0.545042	0.835158	0.537619
	0.810728	0.50654	0.404386	0.390243	0.570577	0.532896	0.438358	0.774188	0.578649
	0.707372	0.488784	0.780107	0.536734	0.583126	0.434354	0.572976	0.665897	0.795904
	0.607863	0.517019	0.457364	0.496674	0.680935	0.562822	0.670104	0.337842	0.652797
	1.07227	0.585141	1.05389	0.0764657	0.527309	0.429942	0.583879	0.669608	0.889664
	0.717608	0.646681	0.625223	0.748972	0.724042	0.534468	0.646046	0.74704
	1.08694	0.423571	0.637991	0.748972	0.502035
	0.724042	0.62394	0.721893		0.694681
	0.949404	0.467727
	0.736215	0.60356
		0.818656
		0.452066
		0.398719
	14 Hz
	Vehicle	T4	DMSO 10%	Sora	Tada 1mg	Tad 4mg	CMC	Mac 30mg	Mac100mg
	1.19486	1.03763	0.404161	0.473193	0.260136	0.43178	0.727282	0.496671	0.471768
	1.19309	0.375625	0.339568	0.795184	0.265145	0.408731	0.601281	0.418217	0.61354
	1.78831	0.712792	0.367359	0.47893	0.396954	0.613635	0.383574	0.824876	0.466225
	0.77891	0.454518	0.316859	0.218973	0.47839	0.295126	0.255639	0.727814	0.273725
	0.60083	0.415941	0.674732	0.430668	0.444223	0.297902	0.512741	0.573133	0.689157
	0.394501	0.407888	0.455257	0.446415	0.603833	0.504409	0.622796	0.396776	0.571573
	0.838026	0.49594	0.84435	0.109661	0.463698	0.28579	0.487449	0.561334	0.77267
	0.456492	0.437116	0.525236	0.802793	0.648883	0.446539	0.379318	0.705873
	0.871033	0.32513	0.5	0.627786	0.431263
	0.651122	0.470122	0.606503		0.708009
	0.811625	0.297683
	0.961624	0.499191
		0.602087
		0.340685
		0.282549

## Sheet: Iso Response
	10^-9 M iso
	Vehicle	T4	DMSO 10%	Sora	Tada 1mg	Tad 4mg	CMC	Mac 30mg	Mac100mg
	1.06341	1.08708	1.03287	0.98344	0.818737	0.979648	0.955332	0.983453	1.18169
	0.900903	0.909697	1.00717	0.97453	1.01493	1.17765	0.9374	1.11277	1.02255
	0.967626	0.946043	1.19281	0.929773	0.922816	0.925158	1.01219	1.14654	0.987788
	1.10392	1.03474	1.02268	0.915911	1.00291	0.838365	1.2813	1.0361	1.0023
	1.35193	1.00754	1.05789	1.02339	0.959642	0.789709	0.995744	1.1113	1.01855
	0.959583	0.985928	0.878884	0.580893	0.714286	1.01257	0.951444	1.01347	1
	1.08135	0.967505	1.27127	0.972481	1.00742	1.04445	0.608138	0.881781	0.968354
	0.943138	0.836923	1.07337	1.10805	1.06243	0.965013	0.966232
	1.00717	1.14094	1.0256	1.04228	1.00368
	1.06243	0.925431	0.960528		0.946797
	1.01867	1.03272
	0.929609	0.991383
		0.987379
		0.950855
		1.01454
	3*10^-9 M iso
	Vehicle	T4	DMSO 10%	Sora	Tada 1mg	Tad 4mg	CMC	Mac 30mg	Mac100mg
	1.08058	0.893284	1.13769	0.974181	1.13244	0.96338	0.987194	1.07833	1.25595
	0.747647	0.902843	1.03515	0.995244	1.02044	0.874446	1.57747	1.09827	0.942646
	1.05373	1.04294	1.23161	0.992548	1.02192	0.924059	1.02829	1.04031	0.997558
	1.15839	0.977829	1.03221	0.987563	0.99214	1.17095	1.45778	0.942439	0.975023
	1.39521	0.984216	1.19366	1.02487	0.962682	1.13199	1.05087	1.32768	1.07731
	1.0377	0.9753	1.26354	1.27169	0.758763	1.05713	0.948707	0.98653	1.05982
	1.04704	0.994969	1.9664	1.41576	1.08432	1.0615	1.22541	0.958707	0.973802
	1.16053	0.812981	1.09348	1.21149	1.07334	1.00929	0.93582
	1.0542	1.05642	1.071	1.07059	0.995074
	1.07334	1.14895	0.960528		0.875908
	1.17421	1.16667
	0.904544	0.995613
		0.749385
		0.904578
		0.977408
	10^-8 M iso
	Vehicle	T4	DMSO 10%	Sora	Tada 1mg	Tad 4mg	CMC	Mac 30mg	Mac100mg
	1.28534	1.06895	0.595327	0.952012	1.13475	1.02648	0.993648	1.16534	1.47529
	1.14148	1.0106	1.12634	0.825086	1.06048	0.879027	0.992179	1.18917	1.03692
	1.27945	1.10746	1.2787	1.0468	1.09324	0.982624	0.850246	1.22347	0.975577
	1.52484	1.77783	1.001	0.980477	1.06463	1.17327	2.15349	0.844388	0.935312
	1.43849	0.409973	0.945892	1.0584	0.962682	1.01677	1.07209	1.46059	1.07265
	1.13625	0.783606	1.31764	1.26304	0.763542	1.08919	1.01619	1.07454	1.08067
	1.35058	1.20063	2.81874	1.34251	1.19427	1.11914	1.28229	0.89176	1.00087
	1.28571	0.812981	1.29783	1.59659	1.15265	1.28839	0.915545
	1.22815	1.03295	1.2051	1.09889	0.904084
	1.15265	1.46411	0.971507		0.813844
	1.49174	1.24378
	1.24112	1.01003
		0.696279
		0.944131
		0.959628
	3*10^-8 M iso
	Vehicle	T4	DMSO 10%	Sora	Tada 1mg	Tad 4mg	CMC	Mac 30mg	Mac100mg
	2.77226	1.99506	0.698598	0.976051	1.46106	1.0926	0.41717	0.417748	1.70051
	1.89853	1.17978	1.2046	0.628002	0.929415	0.618682	1.01407	1.29489	1.26231
	1.76326	1.03215	1.0542	1.08084	1.42019	1.08892	0.265353	1.18917	0.780009
	2.24749	0.7032	0.939599	1.04445	0.98952	1.33255	2.61381	0.556209	1.03067
	1.65825	0.749171	0.655063	1.28912	1.01098	1.26398	1.05616	1.58425	0.993827
	1.4663	0.389392	1.44157	1.31213	1.34918	1.1365	1.08815	0.578103	1.23365
	2.10266	1.77463	2.58076	1.18947	0.791232	1.25862	1.13626	0.99717	1.21948
	1.52676	0.820962	1.28384	1.71379	1.69971	1.04329	0.89444
	2.0035	0.27089	1.0572	1.20494	0.942189
	1.69971	1.79076	0.912299		0.973417
	2.31538	1.33646
	1.3584	1.0058
		0.764629
		0.974686
		0.959628
	10^-7 M iso
	Vehicle	T4	DMSO 10%	Sora	Tada 1mg	Tad 4mg	CMC	Mac 30mg	Mac100mg
	3.93923	2.23815	0.766044	0.948362	1.56898	1.12922	1.28655	1.1645	1.92702
	2.16977	1.33761	0.364692	1.00161	0.925684	0.698345	1.07981	0.741811	1.25618
	2.35454	0.956835	0.855761	1.12553	1.54801	0.94468	0.604877	1.26923	0.641791
	2.60392	0.778971	0.376817	1.21862	0.745269	0.948827	2.8542	0.953914	1.07153
	2.19356	0.772494	0.784128	1.3168	0.552178	0.844512	0.981944	1.89028	0.894929
	2.05027	0.789412	1.02846	1.32092	1.08895	1.22145	1.13309	1.01665	1.19888
	3.64997	1.96499	2.84741	1.04593	0.86088	1.37995	1.1819	1.09119	1.34868
	1.91135	1.13942	1.32578	0.963226	2.23388	1.05253	0.28632
	2.82955	0.313863	1.5167	1.30384	0.987714
	2.23388	1.85086	0.824572		0.812064
	2.68462	0.91747
	1.91099	1.05342
		0.842977
		1.20568
		1.06621
	3*10^-7 M iso
	Vehicle	T4	DMSO 10%	Sora	Tada 1mg	Tad 4mg	CMC	Mac 30mg	Mac100mg
	5.14373	2.53372	0.819159	0.621795	1.6494	1.1231	1.12417	1.1645	1.89283
	1.57544	1.03719	0.37146	0.90303	1.01213	0.781038	1.0986	0.741811	1.45085
	3.09645	0.849371	0.923191	1.067	1.63847	1.09871	0.392204	1.26923	0.991497
	3.53464	0.873714	0.467419	1.25593	0.970597	1.59653	2.99231	0.953914	1.19636
	2.35986	0.605811	0.662447	1.33434	0.657886	0.842281	0.914046	1.89028	0.658447
	2.30848	0.836548	0.91882	1.32092	0.984201	1.20754	1.23923	1.01665	1.46452
	5.05174	1.20818	2.73305	1.22926	0.769312	1.40691	1.42346	1.09119	1.27187
	2.10033	1.21154	1.27339	0.557491	2.41925	1.09681	0.534633
	3.46346	0.361849	1.5226	1.40631	0.82906
	2.41925	1.89965	0.736845		1.05498
	3.10786	0.775748
	2.10194	0.85853
		0.817735
		1.49481
		1.33605
	10^-6 M iso
	Vehicle	T4	DMSO 10%	Sora	Tada 1mg	Tad 4mg	CMC	Mac 30mg	Mac100mg
	5.16671	2.50254	0.817757	0.629184	1.65723	0.955279	1.37896	0.878166	1.81383
	1.42212	1.3437	0.462276	1.23053	0.44333	1.00613	1.02189	1.2982	1.01437
	3.44042	1.48381	0.900188	1.04998	1.68107	1.0011	0.68731	1.2509	0.90104
	3.76732	0.850514	0.399499	1.24528	0.868705	1.62675	2.84912	0.953914	0.707181
	2.35754	0.726651	0.626893	1.36936	0.664134	0.497769	0.900316	1.89799	0.754274
	2.32819	0.525881	0.894556	1.23417	1.25239	1.0822	0.331858	1.01665	1.35468
	4.97925	1.00755	2.86159	1.18036	0.758352	1.37995	1.20787	1.09402	1.0316
	2.28259	1.26731	0.934508	0.557491	2.2983	0.974257	0.400339
	3.94178	0.401799	1.5088	1.21194	0.986467
	2.2983	2.14598	1.08114		1.00708
	3.19087	0.573228
	2.2141	0.679618
		0.622849
		1.54326
		1.31179
